# Supplementary material for: Health-Related Content of TV and Radio Advertising of Dietary Supplements—Analysis of Legal Aspects after Introduction of Self-Regulation for Advertising of These Products in Poland
Source: Int J Environ Res Public Health. 2022 Jun 30;19(13):8037. doi: 10.3390/ijerph19138037 (PMC9265686; doi:10.3390/ijerph19138037)
Supplement: Supplementary file 1 [file ijerph-19-08037-s001.zip]

Archive with 1 entries (1 files):
- ijerph-1737299-supplementary.pdf
